# Supplementary material for: Indoor air quality in remote first nations communities in Ontario, Canada
Source: PLoS One. 2023 Nov 22;18(11):e0294040. doi: 10.1371/journal.pone.0294040 (PMC10664901; doi:10.1371/journal.pone.0294040)
Supplement: S1 Table — (XLSX) [file pone.0294040.s001.xlsx]

## Sheet: Table S1
Table S1 Summary of dust mite allergen loadings from both current and previous Canadian studies, with results from older standards converted to newer standards.
Location	Older standard		Newer standard		Reported metric	Sampling year	Reference
	Der p 1 (ng/m²)	Der f 1 (ng/m²)	Der p 1 (ng/m²)	Der f 1 (ng/m²)
Ottawa	77	990	45	78	Median	2002	Miller et al., 2007
Toronto	20	770	12	61	Median	2007	Loo et al., 2010
Edmonton†	-	-	-	-	-	2010	Sun et al., 2022
Halifax	16	127	9.4	10	Geometric mean	2009
Montreal	0.36	3.5	0.21	0.28	Geometric mean	2009-2010
Windsor	3.5	583	2.05	46	Geometric mean	2005-2006
SLZ First Nations			8.6	1.1	Geometric mean	2017-2019	Current study
† >80% samples were below the detection limit
All data reported under the 'Newer standard' columns have been converted, except for the SLZ First Nations data, which was analyzed under the new standard.
References
Loo CJ, Foty RG, Wheeler AJ, Miller JD, Evans G, Stieb DM, et al. Do questions reflecting indoor air pollutant exposure from a questionnaire predict direct measure of exposure in owner-occupied houses? International journal of environmental research and public health. 2010;7: 3270-3297.
Sun L, Miller JD, Van Ryswyk K, Wheeler AJ, Héroux M, Goldberg MS, et al. Household determinants of biocontaminant exposures in Canadian homes. Indoor Air. 2022;32: e12933.
Miller JD, Dugandzic R, Frescura A, Salares V. Indoor-and outdoor-derived contaminants in urban and rural homes in Ottawa, Ontario, Canada. J Air Waste Manage Assoc. 2007;57: 297-302.
